# Supplementary material for: Transcriptomic analysis provides insight into the mechanism of IKKβ-mediated suppression of HPV18E6-induced cellular abnormalities
Source: G3 (Bethesda). 2023 Feb 1;13(4):jkad020. doi: 10.1093/g3journal/jkad020 (PMC10085804; doi:10.1093/g3journal/jkad020)
Supplement: jkad020_Supplementary_Data [file jkad020_supplementary_data.zip › Table_S1_G3-2022-404034.xlsx]

## Sheet: Sheet2
DIGs common between GMR1/GMR5 and GMR3/GMR5	Gene Name	Fold Change GMR-Gal4>hUBE3A vs GMR-Gal4>E6, hUBE3A (GMR3/GMR5)	Fold Change GMR-Gal4>E6 vs GMR-Gal4>E6, hUBE3A (GMR1/GMR5)	Flybase ID
XLOC_000104	Wdr62	0.500397	0.504955	FBgn0031374
XLOC_000161	Arpc5	0.562435	0.771453	FBgn0031437
XLOC_000208	Ptpa	0.845643	0.663026	FBgn0016698
XLOC_000344	GluRIIB	1.75894	1.29796	FBgn0020429
XLOC_000351	CG11030	2.15642	1.30668	FBgn0031736
XLOC_000638	pim	0.61	0.7	FBgn0003087
XLOC_000717	dmGlut	0.8	0.63	FBgn0010497
XLOC_000909	CG12455	2.4	4.6
XLOC_000947	pncr003:2L	0.8	0.5
XLOC_000972	Sgt	0.46	0.52	FBgn0032640
XLOC_001147	Arpc2	2.08	0.83	FBgn0032859
XLOC_001476	Rrp1	0.76	0.59	FBgn0004584
XLOC_001483	toc	0.63	0.48	FBgn0015600
XLOC_001745	CG13796	0.53	0.53	FBgn0031939
XLOC_002140	CG9933	0.74	0.79	FBgn0028965
XLOC_002476	CG10621	2.8	2.2	FBgn0032726
XLOC_002481	CG10650	0.4	0.56	FBgn0046302
XLOC_002617	CG2201	1.19	1.02	FBgn0032955
XLOC_002631	CG15219	0.85	2.9	FBgn0040519
XLOC_003016	Pabp2	1.27	0.96	FBgn0005648
XLOC_003057	ptc	2.36	3	FBgn0003892
XLOC_003135	Nt5c	0.71	0.6	FBgn0033426
XLOC_003145	CG1698	1.17	0.71	FBgn0033443
XLOC_003423	Ih	1.9	3.2	FBgn0263397
XLOC_003424	Shrm	0.54	1.19	FBgn0085408
XLOC_003497	Stacl	3.1	2.7	FBgn0263980
XLOC_003658	CG6665	1.2	1.49	FBgn0034172
XLOC_003862	side-VIII	0.96	1.1	FBgn0086604
XLOC_003933	CG42672	1.1	0.73	FBgn0261554
XLOC_004041	CG30194	1.66	1.66
XLOC_004524	mtt	1.5	2.79	FBgn0050361
XLOC_004569	alc	1.96	3.67	FBgn0260972
XLOC_004758	reb	0.46	0.5	FBgn0033667
XLOC_004823	nemy	1.46	2.03	FBgn0261673
XLOC_004835	Nacα	0.72	0.71	FBgn0086904
XLOC_004866	CG4630	0.48	0.84	FBgn0033809
XLOC_005061	caly	1.32	0.89	FBgn0262166
XLOC_005075	Vha44	4	3.9	FBgn0287825
XLOC_005301	otp	1.32	1.4	FBgn0015524
XLOC_005336	CG10494	0.65	0.4	FBgn0034634
XLOC_005623	Rev1	0.52	0.51	FBgn0035150
XLOC_005682	ND-ACP	0.48	0.47	FBgn0011361
XLOC_005714	Tmhs	1.5	2.5	FBgn0262624
XLOC_006024	Srp9	1.07	1.59	FBgn0035827
XLOC_006055	Atg18	0.63	0.82	FBgn0035850
XLOC_006176	LanB2	0.84	0.5	FBgn0267348
XLOC_006181	vsg	0.83	1	FBgn0045823
XLOC_006195	CG33205	0.61	1	FBgn0264489
XLOC_006301	tna	1.8	3.5	FBgn0026160
XLOC_006309	CG7888	1.9	1.5	FBgn0036116
XLOC_006420	Atg1	2	1.97	FBgn0260945
XLOC_006454	Liprin-β	0.64	0.89	FBgn0036376
XLOC_006519	Prosβ2	0.6	1	FBgn0023174
XLOC_006842	RhoGDI	1.37	0.67	FBgn0036921
XLOC_006879	CtIP	0.81	0.6	FBgn0036991
XLOC_007053	CG32462	0.76	0.86	FBgn0052462
XLOC_007146	pyx	0.84	0.77	FBgn0035113
XLOC_007351	CG11537	1.05	1.89	FBgn0035400
XLOC_007783	E(z)	1.62	0.94	FBgn0000629
XLOC_007804	CG6321	0.8	0.81	FBgn0036117
XLOC_007987	Fbp1	0.56	0.45	FBgn0000639
XLOC_008006	mop	3.6	5.4	FBgn0036448
XLOC_008208	frc	0.83	2.4	FBgn0042641
XLOC_008224	Pep	1.94	1.84	FBgn0004401
XLOC_008350	CG32207	0.84	0.66
XLOC_008369	wnd	6.6	1.53	FBgn0036896
XLOC_008447	CG32432	3.01	2.23	FBgn0052432
XLOC_008480	Edg78E	0.94	0.76	FBgn0000551
XLOC_008643	aux	1.21	1.18	FBgn0037218
XLOC_008691	CG14662	2.9	1.37	FBgn0037291
XLOC_008713	Mms19	1.34	0.48	FBgn0037301
XLOC_008715	Hph	0.79	0.82	FBgn0264785
XLOC_008753	CG10979	1.79	2.35	FBgn0037379
XLOC_008754	CG11000	1.99	2.33	FBgn0263353
XLOC_008893	CG11737	1.41	1.85	FBgn0037592
XLOC_008902	TMEM216	0.39	0.5	FBgn0037614
XLOC_009110	wkd	1.52	1.39	FBgn0037917
XLOC_009120	CG12594	0.54	1.2	FBgn0037941
XLOC_009316	Zip88E	3.1	4.9	FBgn0038312
XLOC_009363	Sap47	0.62	0.62	FBgn0013334
XLOC_009404	Zip89B	3.37	2.32	FBgn0038412
XLOC_009405	Fntb	1.24	0.69	FBgn0038424
XLOC_009407	CG14882	0.95	1.86	FBgn0038429
XLOC_009408	CG14883	2.32	0.49	FBgn0038432
XLOC_009409	CSN5	0.9	1.1	FBgn0027053
XLOC_009710	Eip93F	0.69	0.63	FBgn0264490
XLOC_009809	CG6784	1.64	2.01
XLOC_009933	Nct	1.55	1.84	FBgn0039234
XLOC_009940	Nmnat	0.7	0.78	FBgn0039254
XLOC_009953	CG11836	1.59	1.24	FBgn0039272
XLOC_010144	Hrb98DE	1.41	0.81	FBgn0001215
XLOC_010145	CG9986	0.38	0.37	FBgn0039589
XLOC_010148	htt	3.51	1.23	FBgn0027655
XLOC_010242	CG7943	0.93	1.74	FBgn0039741
XLOC_010345	CG1971	0.83	0.78	FBgn0039881
XLOC_010346	RhoGAP100F	0.73	0.43	FBgn0039883
XLOC_010448	hd	1.31	1.25	FBgn0086695
XLOC_010453	PEK	1.54	2.1	FBgn0037327
XLOC_010551	CG1105	0.87	0.68	FBgn0037465
XLOC_010643	grn	0.58	0.63	FBgn0001138
XLOC_010652	Gfr	1.54	0.7	FBgn0084590
XLOC_010676	Pif1A	1.71	2.09	FBgn0261015
XLOC_010833	CG6345	0.57	0.52	FBgn0037816
XLOC_010964	CG5608	0.8	0.59	FBgn0038058
XLOC_010971	Octβ2R	1.05	0.64	FBgn0038063
XLOC_011020	CG9799	1.1	0.66	FBgn0038146
XLOC_011153	Mf	2.59	3.07	FBgn0038294
XLOC_011273	Dscam3	0.88	0.9	FBgn0261046
XLOC_011448	CG17271	1.55	0.77	FBgn0038829
XLOC_011661	Slimp	0.82	0.73	FBgn0051133
XLOC_011760	XNP	1.16	0.88	FBgn0039338
XLOC_011929	spg	1.12	0.42	FBgn0264324
XLOC_011957	CG2310	1.45	1.39	FBgn0039665
XLOC_012139	CG33941	0.86	0.55	FBgn0262731
XLOC_012571	norpA	0.58	0.74	FBgn0262738
XLOC_012720	CG5937	0.67	0.49	FBgn0029834
XLOC_012761	iav	0.72	0.56	FBgn0086693
XLOC_012765	CG33691	2.2	1.85	FBgn0263993
XLOC_012792	CBP	1.51	0.7	FBgn0026144
XLOC_012794	rumpel	0.95	0.64	FBgn0029950
XLOC_012812	CARPA	1.95	2.9	FBgn0029962
XLOC_012826	mys	0.84	1.28	FBgn0004657
XLOC_012905	AP-1γ	0.62	0.65	FBgn0030089
XLOC_013555	Cbs	0.67	0.81	FBgn0031148
XLOC_013633	elav	0.88	0.78	FBgn0260400
XLOC_013642	Dredd	0.69	0.6	FBgn0020381
XLOC_013973	CG14439	0.46	0.53	FBgn0029898
XLOC_014002	Sxl	1.12	1.12	FBgn0264270
XLOC_014098	Bx42	1.55	2.63	FBgn0004856
XLOC_014133	CG15317	3.76	2.92	FBgn0030137
XLOC_014332	CG1824	0.49	0.58	FBgn0030403
XLOC_014361	Coq8	1.07	0.51	FBgn0052649
XLOC_014526	ND-20	3.06	2.9	FBgn0030718
XLOC_014726	CG7556	0.72	0.69	FBgn0030990
XLOC_014745	Tao	1.83	1.91	FBgn0031030
XLOC_000346	Hsp60C	0.622141	0.545603	FBgn0031728
XLOC_000465	Snoo	0.457168	0.821665	FBgn0085450
XLOC_000481	PAPLA1	1.36309	2.41809	FBgn0031990
XLOC_000768	Ttc30	2.21671	1.48689	FBgn0032470
XLOC_000814	Ance-3	0.377338	0.38369	FBgn0032536
XLOC_001748	CG7203	0.794996	0.824678	FBgn0031942
XLOC_001932	nAChRα6	0.495663	0.604182	FBgn0032151
XLOC_003327	Lfg	2.04628	2.44812	FBgn0025692
XLOC_003526	CG42524	0.487654	0.386974	FBgn0260429
XLOC_003850	CG16894	6.27255	3.57772	FBgn0034483
XLOC_004836	Cyp9h1	2.29885	1.4879	FBgn0033775
XLOC_005470	EgIp2	1.5639	1.94074	FBgn0034883
XLOC_008434	CG32425	1.20077	1.25083	FBgn0052425
XLOC_008837	wa-cup	0.510247	0.728246	FBgn0037502
XLOC_009904	mld	2.29186	2.47069	FBgn0263490
XLOC_010184	Vha100-1	0.949992	1.02864	FBgn0028671
XLOC_010190	CG14515	1.14587	1.63462	FBgn0039648
XLOC_011770	CLS	1.24813	0.55406	FBgn0039360
XLOC_005611	trh	2.50696	1.52455	FBgn0262139
XLOC_012037	Npc2g	1.0624	1.13676	FBgn0039800
XLOC_000442	muc	-0.5	-0.54	FBgn0283658
XLOC_000622	eEF1δ	-0.85	-1.09	FBgn0032198
XLOC_000640	CG5056	-1.007	-1.36	FBgn0032231
XLOC_000641	dpr19	-2.07	-0.88	FBgn0032233
XLOC_000647	Klp31E	-0.51	-0.75	FBgn0032243
XLOC_000704	CG4988	-1.23	-0.83	FBgn0032372
XLOC_000748	Trm1	-2.74	-2.27	FBgn0032430
XLOC_000775	CG6043	-0.65	-0.61	FBgn0264894
XLOC_000874	stc	-2.8	-2	FBgn0001978
XLOC_001061	CG17349	-2.5	-1.9	FBgn0032771
XLOC_001193	CG31675	-1.07	-2.3	FBgn0051675
XLOC_001410	Rim2	-0.74	-0.79	FBgn0031359
XLOC_001682	AkhR	-1.2	-1.8	FBgn0025595
XLOC_001980	Cand1	-1.3	-1.8	FBgn0027568
XLOC_002079	mir-bft	-1.8	-1.9	FBgn0263107
XLOC_002104	vir-1	-1.5	-0.58	FBgn0043841
XLOC_002237	CG31775	-1.24	-1.27	FBgn0028537
XLOC_002243	CG15279	-4.5	-3.6	FBgn0028886
XLOC_002248	Ankrd49	-0.4	-0.5	FBgn0261881
XLOC_002837	CG14470	-3.2	-2.3	FBgn0263109
XLOC_002853	CG7849	-1.08	0.96	FBgn0033060
XLOC_002977	CG30491	-0.69	-0.59	FBgn0050491
XLOC_003227	CG13203	-0.87	1.006	FBgn0033628
XLOC_003234	E(Pc)	-1.36	-0.43	FBgn0000581
XLOC_003240	ths	-2.63	-2.9	FBgn0033652
XLOC_003275	CG30046	-1.25	-1	FBgn0050046
XLOC_003276	garz	-1.9	-2.2	FBgn0264560
XLOC_003389	CG8067	-0.49	-0.92	FBgn0033891
XLOC_003563	CG8401	-3.29	-4.22	FBgn0034069
XLOC_003592	JhI-26	-1.16	-0.43	FBgn0028424
XLOC_003660	Cbp53E	-3.3	-1.6	FBgn0004580
XLOC_003935	dom	-1.41	1.4	FBgn0020306
XLOC_003987	Rtf1	-0.93	-0.7	FBgn0034722
XLOC_003989	CG13506	-0.4	-0.49	FBgn0034723
XLOC_003990	CG13506	-0.53	-0.59
XLOC_003991	CG6044	-1.59	-0.85	FBgn0034725
XLOC_004121	ocm	-2.3	-1.85	FBgn0266083
XLOC_004145	Start1	-1.32	-0.57	FBgn0035028
XLOC_004165	CG9083	-0.86	-0.94	FBgn0035077
XLOC_004168	CG12851	-0.49	-0.66	FBgn0035086
XLOC_004273	Nipped-A	-1.02	-0.79	FBgn0053554
XLOC_004375	CG3420	-1.18	-0.78	FBgn0033100
XLOC_004438	Eaf	-1.04	-0.48	FBgn0033166
XLOC_004934	Prosap	-0.57	-0.83	FBgn0040752
XLOC_005189	CG33958	-4.19	-5.17	FBgn0053958
XLOC_005330	CG9822	-1.15	-0.93	FBgn0034623
XLOC_005366	CG11170	-0.7	-0.38	FBgn0034705
XLOC_005387	dnr1	-0.6	-0.85	FBgn0260866
XLOC_005463	RabX1	-4.7	-3.1	FBgn0015372
XLOC_005562	Orc4	-5.08	-5.04	FBgn0023181
XLOC_005723	ACXD	-1.5	-1.9	FBgn0040507
XLOC_005832	Fit1	-0.42	-0.69	FBgn0035498
XLOC_005922	CG42272	-0.47	-0.55	FBgn0259167
XLOC_006011	CG7546	-4.9	-5.4	FBgn0035793
XLOC_006075	CG13671	-0.65	-0.64	FBgn0035867
XLOC_006079	CG13670	-0.55	-0.57	FBgn0035873
XLOC_006080	CG34462	-2.7	-2.3	FBgn0085491
XLOC_006155	Pdxk	-0.59	-0.49	FBgn0085484
XLOC_006274	Cnep1r2	-0.81	-0.7	FBgn0036090
XLOC_006402	CG10616	-0.53	-0.55	FBgn0036286
XLOC_006415	CG32112	-0.39	-0.6	FBgn0052112
XLOC_006430	CG14117	-0.85	-0.66	FBgn0036331
XLOC_006444	flr	-1.74	-0.79	FBgn0260049
XLOC_006641	CG13032	-1	-0.7	FBgn0036652
XLOC_006649	CG9706	-0.78	-0.59	FBgn0036662
XLOC_006881	isoQC	-1.6	-1.2	FBgn0036999
XLOC_006926	ICA69	-0.76	-0.48	FBgn0037050
XLOC_006982	CG11248	-0.58	-0.52	FBgn0037117
XLOC_007240	Iml1	-0.78	-0.96	FBgn0035227
XLOC_007247	GC	-1.12	-0.62	FBgn0035245
XLOC_007256	CG18171	-0.94	-0.69	FBgn0035262
XLOC_007283	CG42355	-3.8	-1.97	FBgn0259701
XLOC_007382	CG14971	-1.28	-1.23	FBgn0035449
XLOC_007516	Myt1	-1.53	-0.71	FBgn0040298
XLOC_007517	Bre1	-1.5	-1.42	FBgn0086694
XLOC_007639	Arp3	-0.8	-0.46	FBgn0262716
XLOC_007753	CG10809	-0.41	-0.64	FBgn0036052
XLOC_007866	Pi3K68D	-1.49	-0.82	FBgn0015278
XLOC_007988	Sox21b	-1.09	-0.65	FBgn0042630
XLOC_008000	RecQ5	-1.46	-1.51	FBgn0027375
XLOC_008052	pHCl-1	-8.99	-8.62	FBgn0264908
XLOC_008074	Tasp1	-3.17	-1.86	FBgn0263602
XLOC_008124	Agpat3	-4.53	-4.67	FBgn0036623
XLOC_008232	Adgf-A	-1.94	-1.82	FBgn0036752
XLOC_008233	CG32186	-1.92	-2.06
XLOC_008294	ftz-f1	-1.34	-0.74	FBgn0001078
XLOC_008300	CG3961	-1.33	-0.53	FBgn0036821
XLOC_008445	CG32432	-0.59	-0.65	FBgn0052432
XLOC_008469	CG10581	-1.96	-1.87	FBgn0037046
XLOC_008907	CG8236	-0.49	-0.59	FBgn0037626
XLOC_009392	tara	-1.35	-1.68	FBgn0040071
XLOC_009457	tinc	-0.84	-0.45	FBgn0261649
XLOC_009591	CG4770	-0.5	-0.56	FBgn0038751
XLOC_009780	Nup133	-1.47	-1.89	FBgn0039004
XLOC_009788	Usp12-46	-0.74	-1.01	FBgn0039025
XLOC_009797	CenB1A	-0.47	-0.45	FBgn0039056
XLOC_009863	CG6178	-1.08	-0.58	FBgn0039156
XLOC_009957	vig2	-5.03	-4.89	FBgn0046214
XLOC_009976	CG5116	-1.35	-0.73	FBgn0039339
XLOC_010037	CG5447	-1.61	-2.22	FBgn0039427
XLOC_010038	CG5455	-1.26	-0.81	FBgn0039430
XLOC_010244	CG7950	-0.97	-0.79	FBgn0260468
XLOC_010262	Fer2LCH	-1.43	-0.77	FBgn0015221
XLOC_010296	CG1544	-3.6	-2.6	FBgn0039827
XLOC_010438	Enoph	-1.25	-0.7	FBgn0037305
XLOC_010534	CRAT	-0.98	-0.6	FBgn0037440
XLOC_010566	Gld	-2.73	-1.66	FBgn0001112
XLOC_010777	RhoL	-0.73	-0.68	FBgn0014380
XLOC_010800	alphaTub85	-0.77	0.82
XLOC_010860	mRpL37	-2.72	-2.44	FBgn0261380
XLOC_010941	CG4702	-0.85	-0.66	FBgn0037992
XLOC_011152	GlyS	-1.76	-1.88	FBgn0266064
XLOC_011561	loco	-0.65	-0.86	FBgn0020278
XLOC_011614	CG4374	-1.12	-0.88	FBgn0039078
XLOC_011662	p38a	-1.53	-1.18	FBgn0015765
XLOC_011709	CG5805	-0.67	-0.8	FBgn0039223
XLOC_011720	CG3744	-1.16	-0.95	FBgn0039240
XLOC_011932	DIP-γ	-5.01	-4.68	FBgn0039617
XLOC_012323	CG32017	-0.42	-0.43	FBgn0052017
XLOC_012399	CG32813	-1.21	-1.09	FBgn0052813
XLOC_012592	Cbp80	-0.95	-0.89	FBgn0022942
XLOC_012611	ovo	-0.42	-0.4	FBgn0003028
XLOC_012687	Rtel1	-2.14	-1.61	FBgn0029798
XLOC_012770	CG33691	-1.17	-0.56	FBgn0263993
XLOC_012807	Hira	-2.5	-1.4	FBgn0022786
XLOC_012852	CG33181	-0.78	-1.4	FBgn0053181
XLOC_012857	CG12065	-2.08	-1.9	FBgn0030052
XLOC_012867	CG12075	-0.59	-0.53	FBgn0030065
XLOC_012936	CARPB	-1.83	-1.6	FBgn0052698
XLOC_013035	dlg1	-1.15	-0.97	FBgn0001624
XLOC_013206	CG11068	-1.9	-1.95	FBgn0030536
XLOC_013209	CG1368	-0.61	-0.98	FBgn0030539
XLOC_013214	CG1434	-1.78	-1.28	FBgn0030554
XLOC_013215	mud	-3.23	-2.22	FBgn0002873
XLOC_013230	be	-0.84	-0.67	FBgn0052594
XLOC_013257	dah	-0.46	-0.44	FBgn0015926
XLOC_013261	CG6299	-1.84	-1.28	FBgn0030641
XLOC_013264	Gmap	-1.6	-1.12	FBgn0027287
XLOC_013265	CG7860	-1.43	-1.23	FBgn0030653
XLOC_013301	Muc14A	-0.46	-0.51	FBgn0052580
XLOC_013319	CG4239	-0.61	-0.62	FBgn0030745
XLOC_013329	RpS19a	-0.91	-0.74	FBgn0010412
XLOC_013449	CG42450	-0.56	-0.58	FBgn0259927
XLOC_013556	bves	-2.28	-2.09	FBgn0031150
XLOC_013719	CG4199	-0.43	-0.71	FBgn0025628
XLOC_013780	Syx4	-0.82	-0.72	FBgn0024980
XLOC_013932	CG4660	-0.76	-0.93	FBgn0029839
XLOC_013961	RpL7A	-0.42	-0.46	FBgn0014026
XLOC_014035	ND-MNLL	-0.81	1.14	FBgn0029971
XLOC_014036	RpS6	-0.38	-0.45	FBgn0261592
XLOC_014042	sws	-1.36	-1.68	FBgn0003656
XLOC_014212	Imp	-2.95	-3.14	FBgn0285926
XLOC_014362	CG4407	-0.96	0.73	FBgn0030431
XLOC_014478	CG9114	-2.13	-2.3	FBgn0030628
XLOC_014482	acj6	-1.3	-0.63	FBgn0000028
XLOC_014490	CG9213	-2.14	-2.58	FBgn0030655
XLOC_014603	Rrp45	-1.45	-0.59	FBgn0030789
XLOC_014629	CG8945	-0.63	-0.62	FBgn0030815
XLOC_014688	CG32547	-1.3	-0.83	FBgn0052547
XLOC_001110	CG10631	-0.539647	-0.658289	FBgn0032817
XLOC_002349	beat-IIIc	-1.21463	-0.757656	FBgn0032629
XLOC_003335	CG30487	-4.44439	-5.36582	FBgn0050487
XLOC_003822	CG15120	-0.951164	-1.21253	FBgn0034454
XLOC_004223	Gprk1	-1.25893	-1.01898	FBgn0260798
XLOC_004861	Kdm4B	-1.37805	-0.975634	FBgn0053182
XLOC_005032	CG8192	-1.86633	-2.26912	FBgn0034030
XLOC_005669	mwh	-0.375042	-0.578495	FBgn0264272
XLOC_005730	MsR1	-0.623179	-1.79402	FBgn0035331
XLOC_006041	nmo	-0.442747	-0.519123	FBgn0011817
XLOC_006579	Pka-C3	-0.852047	-1.60044	FBgn0000489
XLOC_007744	CG42268	-0.452238	-0.511376	FBgn0259163
XLOC_008589	α-Cat	-0.805449	-0.762162	FBgn0010215
XLOC_008704	dpr16	-4.36933	-3.48917	FBgn0037295
XLOC_008797	Neurochondrin	-3.7545	-1.49923	FBgn0037447
XLOC_009477	CG7985	-1.72076	-0.748083	FBgn0028499
XLOC_009659	Calx	-5.56938	-5.93649	FBgn0013995
XLOC_010732	pum	-0.668341	-1.41217	FBgn0003165
XLOC_010939	CG14739	-0.534421	-0.500442	FBgn0037987
XLOC_011411	Gfrl	-1.31335	-0.624476	FBgn0262869
XLOC_011370	sqz	-0.647244	-0.423681	FBgn0010768
XLOC_006516	mnd	-1.59411	-0.45257	FBgn0002778
XLOC_008237	MED19	-1.18431	-0.423322	FBgn0036761
