# Supplementary material for: Transcriptomic analysis provides insight into the mechanism of IKKβ-mediated suppression of HPV18E6-induced cellular abnormalities
Source: G3 (Bethesda). 2023 Feb 1;13(4):jkad020. doi: 10.1093/g3journal/jkad020 (PMC10085804; doi:10.1093/g3journal/jkad020)
Supplement: jkad020_Supplementary_Data [file jkad020_supplementary_data.zip › Table_S2_G3-2022-404034.xlsx]

## Sheet: Sheet1
DEGs common between GMR1/GMR5, GMR3/GMR5, GMR4/GMR5	Fold Change GMR-Gal4>E6, hUBE3A; IKKβ-/+ vs GMR-Gal4>E6, hUBE3A (GMR4 vs GMR5)	Gene Name	Fold Change GMR-Gal4>hUBE3A vs GMR-Gal4>E6, hUBE3A (GMR3 vs GMR5)	Fold Change GMR-Gal4>E6 vs GMR-Gal4>E6, hUBE3A (GMR1 vs GMR5)	Flybase ID	Molecular Function	Human Homolog
XLOC_000104	0.387412	Wdr62	0.500397	0.504955	FBgn0031374	unknown	MAPKBP1
XLOC_000346	0.544096	Hsp60C	0.622141	0.545603	FBgn0031728	ATP-dependent protein folding chaperone	HSPD1
XLOC_000465	0.9586	Snoo	0.457168	0.821665	FBgn0085450	transcription factor	SKI
XLOC_000481	2.66939	PAPLA1	1.36309	2.41809	FBgn0031990	phospholipase	DDHD2
XLOC_000675	0.437679	CG17127	0.70215	0.517006	FBgn0032299	unknown	not found
XLOC_000768	0.522701	Ttc30	2.21671	1.48689	FBgn0032470	s intraciliary transport particle B binding	TTC30B
XLOC_000814	0.553531	Ance-3	0.377338	0.38369	FBgn0032536	peptidase	ACE2
XLOC_000972	0.841574	Sgt	0.460572	0.521969	FBgn0032640	molecular adaptor	SGTB
XLOC_001488	0.7469	toc	0.638324	0.489423	FBgn0015600	microtubule binding	MTUS2
XLOC_001745	0.441803	CG13796	0.539682	0.531163	FBgn0031939	transporter	SLC6A11, SLC6A12, SLC6A13
XLOC_001748	1.16541	CG7203	0.794996	0.824678	FBgn0031942	unknown	not found
XLOC_001932	0.547312	nAChRα6	0.495663	0.604182	FBgn0032151	cation-selective channel	CHRFAM7A
XLOC_002476	1.05713	CG10621	2.84095	2.26134	FBgn0032726	S-adenosylmethionine-homocysteine S-methyltransferase	MTR
XLOC_003327	1.79532	Lfg	2.04628	2.44812	FBgn0025692	unknown	GRINA
XLOC_003495	0.480835	Stacl	3.11187	2.7382	FBgn0263980	unknown	STAC3
XLOC_003526	0.473992	CG42524	0.487654	0.386974	FBgn0260429	unknown	not found
XLOC_003658	0.657443	CG6665	1.20491	1.49279	FBgn0034172	unknown	C1orf43
XLOC_003850	4.82985	CG16894	6.27255	3.57772	FBgn0034483	unknown	AKTIP
XLOC_004758	1.13315	reb	0.46571	0.501696	FBgn0033667	Smad/FHA superfamily	not found
XLOC_004823	1.00783	nemy	1.46192	2.03374	FBgn0261673	oxidoreductase	CYB561A3
XLOC_004836	0.438733	Cyp9h1	2.29885	1.4879	FBgn0033775	metal ion binding	CYP3A5
XLOC_004866	1.03232	CG4630	0.483362	0.846078	FBgn0033809	transmembrane transporter	SLC22A3
XLOC_005470	1.28622	Eglp2	1.5639	1.94074	FBgn0034883	channel activity	AQP4
XLOC_006024	1.26414	Srp9	1.07902	1.59054	FBgn0035827	RNA binding	SRP9
XLOC_006303	0.595987	tna	1.08737	1.04725	FBgn0026160	SUMO transferase, transcription factor	ZMIZ2
XLOC_006309	1.49038	CG7888	1.95387	1.51308	FBgn0036116	amino acid transmembrane transporter	SLC36A1, SLC36A2, SLC36A3
XLOC_006420	2.18958	Atg1	2.07544	1.9719	FBgn0260945	protein serine/threonine kinase	ULK1, ULK2
XLOC_006519	0.42761	Prosβ2	0.608881	1.00748	FBgn0023174	endopeptidase	PSMB7
XLOC_007804	0.517921	CG6321	0.807535	0.81625	FBgn0036117	2-aminoadipate transaminase	AADAT
XLOC_008006	3.35208	mop	3.65858	5.41147	FBgn0036448	Protein-tyrosine-phosphatase	PTPN23
XLOC_008224	1.34358	Pep	1.94579	1.84237	FBgn0004401	DNA and RNA binding	CIZ1
XLOC_008369	1.56513	wnd	6.60362	1.53527	FBgn0036896	Mitogen-activated protein kinase kinase kinase	MAP3K13
XLOC_008434	0.757584	CG32425	1.20077	1.25083	FBgn0052425	unknown	C2CD3
XLOC_008837	0.848348	wa-cup	0.510247	0.728246	FBgn0037502	unknown	not found
XLOC_009120	0.656819	CG12594	0.540893	1.20303	FBgn0037941	unknown	not found
XLOC_009393	0.921809	tara	1.28323	0.941136	FBgn0040071	transcriptional co-regulator	CDCA4, SERTAD2
XLOC_009407	2.35065	CG14882	0.959914	1.8631	FBgn0038429	[Methionine synthase] reductase	MTRR
XLOC_009809	0.648437	CG6784	1.64125	2.01698	FBgn0262009	serine-type endopeptidase inhibitor	TFPI2
XLOC_009904	1.96773	mld	2.29186	2.47069	FBgn0263490	transcription factor	ZNF: 48, 91, 99, 107, 208, 473, 594, 729, 845
XLOC_009933	0.690556	Nct	1.55205	1.84936	FBgn0039234	unknown	NCSTN
XLOC_010184	0.512923	Vha100-1	0.949992	1.02864	FBgn0028671	proton-transporting ATPase activity, rotational mechanism	ATP6V0A1
XLOC_010190	0.551464	CG14515	1.14587	1.63462	FBgn0039648	unknown	REELD1
XLOC_010652	0.536817	gfr	1.54543	0.706151	FBgn0084590	unknown	not found
XLOC_011760	0.539885	XNP	1.16763	0.888377	FBgn0039338	ATP hydrolysis, DNA translocase	ATRX
XLOC_011770	0.495658	CLS	1.24813	0.55406	FBgn0039360	cardiolipin synthase activity	CRLS1
XLOC_012037	0.951993	Npc2g	1.0624	1.13676	FBgn0039800	sterol binding	NPC2
XLOC_012792	0.925501	CBP	1.51845	0.704248	FBgn0026144	calcium ion binding	CALML3, TNNC1, TNNC2
XLOC_012826	0.891802	mys	0.843373	1.28918	FBgn0004657	extracellular matrix protein binding	ITGB1
XLOC_012905	0.944229	AP-1γ	0.620516	0.654422	FBgn0030089	clathrin adaptor activity	AP1G1
XLOC_013973	0.375692	CG14439	0.466811	0.531659	FBgn0029898	transmembrane transporter	SPNS1, SPNS2, SPNS3
XLOC_014098	1.04286	Bx42	1.55276	2.63168	FBgn0004856	protein binding	SNW1
XLOC_014133	2.46398	CG15317	3.76005	2.92826	FBgn0030137	unknown	not found
XLOC_014745	0.515379	Tao	1.83364	1.91482	FBgn0031030	Ser/Thr kinase	TAOK1
XLOC_006516	0.813222	mnd	-1.59411	-0.45257	FBgn0002778	putative amino acid/polyamine transporter	SLC7A7
XLOC_008237	0.716717	MED19	-1.18431	-0.423322	FBgn0036761	DNA-binding transcription factor binding	MED19
XLOC_000622	-0.594466	eEF1δ	-0.851028	-1.09846	FBgn0032198	guanyl-nucleotide exchange factor	EEF1D
XLOC_000640	-0.910132	CG5056	-1.00768	-1.36059	FBgn0032231		OSER1
XLOC_001110	-0.7043	CG10631	-0.539647	-0.658289	FBgn0032817	DNA-binding transcription factor	ZNF212, ZNF366, ZNF710, ZNF783, ZNF865
XLOC_001193	-1.08821	CG31675	-1.07814	-2.36931	FBgn0051675	unknown	not found
XLOC_001980	-1.10839	Cand1	-1.2998	-1.78307	FBgn0027568	protein binding	CAND1
XLOC_002349	-0.731161	beat-IIIc	-1.21463	-0.757656	FBgn0032629	unknown	CADM2
XLOC_003335	-3.84512	CG30487	-4.44439	-5.36582	FBgn0050487	unknown	OSER1
XLOC_003660	-1.99953	Cbp53E	-3.30221	-1.60265	FBgn0004580	calcium ion binding	CALB2
XLOC_003822	-0.965266	CG15120	-0.951164	-1.21253	FBgn0034454	chaperone binding, ubiquitin protein ligase binding	PACRG
XLOC_003987	-0.769518	Rtf1	-0.936632	-0.703002	FBgn0034722	transcription elongation factor	RTF1
XLOC_003991	-0.755109	CG6044	-1.59198	-0.852763	FBgn0034725	unknown	not found
XLOC_004165	-0.687811	CG9083	-0.862803	-0.945371	FBgn0035077	unknown	not found
XLOC_004223	-1.1093	Gprk1	-1.25893	-1.01898	FBgn0260798	G protein-coupled receptor kinase	GRK3
XLOC_004861	-1.38586	Kdm4B	-1.37805	-0.975634	FBgn0053182	histone demethylase	KDM4A, KDM4C
XLOC_005032	-1.96629	CG8192	-1.86633	-2.26912	FBgn0034030	chitin binding	not found
XLOC_005330	-0.948299	CG17974	-1.15555	-0.932984	FBgn0034624	unknown	R3HDML
XLOC_005463	-2.10157	RabX1	-4.78103	-3.10889	FBgn0015372	GTPase activity	RAB22A, RAB31
XLOC_005611	-1.00543	trh	2.50696	1.52455	FBgn0262139	DNA-binding transcription factor	NPAS1, NPAS3
XLOC_005669	-0.452065	mwh	-0.375042	-0.578495	FBgn0264272	actin binding	FMNL1
XLOC_005730	-1.03564	MsR1	-0.623179	-1.79402	FBgn0035331	G protein-coupled receptor activity	GPR139
XLOC_006011	-3.21507	CG7546	-4.97079	-5.42519	FBgn0035793	enzyme binding, misfolded protein binding	BAG6
XLOC_006041	-0.605517	nmo	-0.442747	-0.519123	FBgn0011817	serine/threonine kinase	NLK
XLOC_006080	-1.75017	CG34462	-2.72347	-2.2801	FBgn0085491	structural constituent of chitin-based larval cuticle	not found
XLOC_006579	-0.797125	Pka-C3	-0.852047	-1.60044	FBgn0000489	cAMP-dependent protein kinase	PRKX
XLOC_007247	-0.579085	GC	-1.12785	-0.626155	FBgn0035245	s gamma-glutamyl carboxylase	GGCX
XLOC_007517	-0.827751	Bre1	-1.50898	-1.42153	FBgn0086694	E3 ubiquitin ligase	RNF40
XLOC_007744	-0.71453	CG42268	-0.452238	-0.511376	FBgn0259163	unknown	not found
XLOC_008124	-2.60441	Agpat3	-4.53873	-4.67931	FBgn0036623	acyltransferase	AGPAT3
XLOC_008589	-0.8681	α-Cat	-0.805449	-0.762162	FBgn0010215	beta-catenin binding, cadherin binding	CTNNA2
XLOC_008704	-1.51147	dpr16	-4.36933	-3.48917	FBgn0037295	unknown	CADM2
XLOC_008797	-1.51347	Neurochondrin	-3.7545	-1.49923	FBgn0037447	unknown	NCDN
XLOC_009392	-0.66375	tara	-1.35466	-1.68084	FBgn0040071	transcriptional co-regulator	CDCA4
XLOC_009477	-0.662617	CG7985	-1.72076	-0.748083	FBgn0028499	hexosaminidase	HEXD
XLOC_009659	-2.85487	Calx	-5.56938	-5.93649	FBgn0013995	calcium:sodium antiporter, calcium ion binding	SLC8A1, SLC8A3
XLOC_010732	-0.789351	pum	-0.668341	-1.41217	FBgn0003165	RNA binding	PUM2
XLOC_010939	-0.441409	CG14739	-0.534421	-0.500442	FBgn0037987	ubiquitin conjugating enzyme	UBE2H
XLOC_011411	-0.466426	Gfrl	-1.31335	-0.624476	FBgn0262869	cell adhesion molecule binding	GFRAL
XLOC_011662	-0.753656	p38a	-1.53025	-1.18737	FBgn0015765	Mitogen-activated protein kinase	MAPK14
XLOC_012454	-0.8169	lncRNA:CR33218	-0.555678	-0.763262	FBgn0053218	unknown	not found
XLOC_012936	-1.15141	CARPB	-1.83725	-1.6016	FBgn0052698	hydro-lyase	CA10
XLOC_013206	-1.66662	CG11068	-1.90231	-1.95644	FBgn0030536	unknown	not found
XLOC_013209	-1.32458	CG1368	-0.611496	-0.984777	FBgn0030539	transcription coactivator	AHNAK
XLOC_013257	-0.630552	dah	-0.463815	-0.449201	FBgn0015926	zinc ion binding	DYTN
XLOC_014212	-1.78543	Imp	-2.95449	-3.14843	FBgn0285926	RNA binding	IGF2BP1, IGF2BP2, IGF2BP3
XLOC_011370	-0.539547	sqz	-0.647244	-0.423681	FBgn0010768	DNA-binding transcription factor	ZNF362
XLOC_000071	2.6	Lsp1β	-1	-1.4	FBgn0002563	unknown	not found
XLOC_000641	0.489652	dpr19	-2.07559	-0.884192	FBgn0032233	unknown	CADM2, CD86, LRIT1, LRIT3
XLOC_000775	0.460726	CG6043	-0.657971	-0.615426	FBgn0264894	MAP-kinase scaffold	not found
XLOC_001008	0.492486	CG10413	-1.21745	-0.430924	FBgn0032689	potassium:chloride symporter	SLC12A9
XLOC_001147	-0.553172	Arpc2	2.08092	0.837413	FBgn0032859	actin filament binding	ARPC2
XLOC_002248	0.463704	Ankrd49	-0.4182	-0.510989	FBgn0261881	unknown	ANKRD49
XLOC_002340	0.643745	CG6304	-1.03538	-0.624465	FBgn0032624	unknown	not found
XLOC_002631	-1.02694	CG15219	0.849781	2.94254	FBgn0040519	unknown	not found
XLOC_002853	-1.27818	CG7849	-1.08708	0.965429	FBgn0033060	RNA binding	TRUB2
XLOC_003227	1.38269	CG13203	-0.870743	1.00693	FBgn0033628	unknown	not found
XLOC_003234	1.19619	E(Pc)	-1.36478	-0.430462	FBgn0000581	unknown	EPC1, EPC2
XLOC_003389	0.642444	CG8067	-0.493036	-0.92225	FBgn0033891	methyltransferase	NDUFAF5
XLOC_003497	0.591438	Stacl	2.19542	7.11248	FBgn0263980	unknown	STAC3
XLOC_003592	0.778138	JhI-26	-1.16859	-0.439221	FBgn0028424	ecdysteroid 22-kinase	not found
XLOC_003935	1.93585	dom	-1.41951	1.42331	FBgn0020306	ATP-dependent H2AZ histone chaperone	EP400
XLOC_004078	-0.651657	CG5543	2.78765	3.47021	FBgn0034908	unknown	WDR70
XLOC_004145	1.26552	Start1	-1.32136	-0.57552	FBgn0035028	lipid binding	STARD3
XLOC_004375	0.579912	CG3420	-1.18794	-0.788502	FBgn0033100	metal ion binding	CISD3
XLOC_004438	1.21898	Eaf	-1.04789	-0.48747	FBgn0033166	transcription elongation factor	EAF1
XLOC_004934	0.81588	Prosap	-0.577168	-0.838051	FBgn0040752	synaptic receptor adaptor	SHANK1
XLOC_005075	-1.23772	Vha44	4.04161	3.9545	FBgn0287825	proton-transporting ATPase activity, rotational mechanism	ATP6V1C1
XLOC_005366	0.726587	CG11170	-0.710109	-0.386299	FBgn0034705	unknown	DIPK2A
XLOC_005714	-1.04059	Tmhs	1.52987	2.502	FBgn0262624	unknown	LHFPL4
XLOC_005901	1.22708	frm	-1.31428	-0.822889	FBgn0035612	structural constituent of chitin-based larval cuticle	COL8A2, COL10A1, COL25A1, FLG
XLOC_006181	-0.835507	vsg	0.831472	1.03486	FBgn0045823	unknown	CD164
XLOC_006649	0.961695	CG9706	-0.788307	-0.598443	FBgn0036662	acetyl-CoA transmembrane transporter	SLC33A1
XLOC_007301	1.16714	Spn	-1.18999	0.597349	FBgn0010905	neurexin family protein binding	PPP1R9A
XLOC_007988	0.822884	Sox21b	-1.09715	-0.658882	FBgn0042630	DNA-binding transcription factor	SOX14, SOX21
XLOC_008193	0.583593	Rbp6	-0.597974	-0.38703	FBgn0260943	RNA binding	MSI2
XLOC_008448	-0.651911	CG32432	0.396199	0.610355	FBgn0052432	unknown	not found
XLOC_009037	0.627135	Invadolysin	-0.568817	0.581394	FBgn0086359	peptidase	LMLN
XLOC_009457	0.920431	tinc	-0.842819	-0.456447	FBgn0261649	unknown	not found
XLOC_009863	1.07462	CG6178	-1.08694	-0.58086	FBgn0039156	CoA-ligase	ACSM3
XLOC_009940	-0.651303	Nmnat	0.70011	0.784854	FBgn0039254	nicotinamide-nucleotide adenylyltransferase	NMNAT3
XLOC_009943	1.07462	mah	-1.08694	-0.58086	FBgn0285912	amino acid transmembrane transporter	SLC38A1, SLC38A2
XLOC_009976	0.609512	CG5116	-1.35065	-0.73995	FBgn0039339	GTP binding	GTPBP6
XLOC_010038	1.17302	CG5455	-1.2638	-0.81809	FBgn0039430	unknown	SERAC1
XLOC_010551	-0.63226	CG1105	0.874336	0.683952	FBgn0037465	ubiquitin protein ligase binding	ARRDC2, ARRDC3, TXNIP
XLOC_010723	0.729275	pum	0.701777	0.758572	FBgn0003165	RNA binding	PUM2
XLOC_011020	-0.847704	CG9799	1.10906	0.665448	FBgn0038146	unknown	WDR36
XLOC_011025	0.862061	yellow-e	1.08464	1.22721	FBgn0041711	unknown	RGN
XLOC_011099	0.684314	MetRS-m	-0.597788	-0.674901	FBgn0027083	methionine-tRNA ligase	MARS2
XLOC_011448	-0.566147	CG17271	1.55506	0.772826	FBgn0038829	calcium ion binding	MCFD2
XLOC_011805	0.459004	TwdlQ	-1.39827	-0.995479	FBgn0039448	structural constituent of chitin-based cuticle	not found
XLOC_012036	-0.583237	CG2267	0.505967	0.71277	FBgn0039792	unknown	not found
XLOC_012770	1.16375	CG33691	-1.17315	-0.566226	FBgn0263993	unknown	not found
XLOC_012852	0.826823	CG33181	-0.783292	-1.40915	FBgn0053181	cation transmembrane transporter	SLC41A1
XLOC_013261	0.52057	CG6299	-1.84555	-1.28016	FBgn0030641	ceramide 1-phosphate binding and ceramide 1-phosphate transfer	GLTP
XLOC_014035	-1.03112	ND-MNLL	-0.810217	1.1419	FBgn0029971	unknown	NDUFB1
XLOC_014362	0.678304	CG4407	-0.964681	0.731801	FBgn0030431	FMN adenylyltransferase	FLAD1
XLOC_014482	0.925877	acj6	-1.30629	-0.635098	FBgn0000028	DNA-binding transcription factor	POU4F2, POU4F3
