# Supplementary material for: Transcriptomic analysis provides insight into the mechanism of IKKβ-mediated suppression of HPV18E6-induced cellular abnormalities
Source: G3 (Bethesda). 2023 Feb 1;13(4):jkad020. doi: 10.1093/g3journal/jkad020 (PMC10085804; doi:10.1093/g3journal/jkad020)
Supplement: jkad020_Supplementary_Data [file jkad020_supplementary_data.zip › Table_S3_G3-2022-404034.xlsx]

## Sheet: Sheet1
category
